# Supplementary material for: Reduction in Nuclear Size by DHRS7 in Prostate Cancer Cells and by Estradiol Propionate in DHRS7-Depleted Cells
Source: Cells. 2023 Dec 27;13(1):57. doi: 10.3390/cells13010057 (PMC10778050; doi:10.3390/cells13010057)
Supplement: Supplementary file 1 [file cells-13-00057-s001.zip]

Archive with 1 entries (1 files):
- cells-2718301-supplementary.xls
